# Supplementary material for: IL-17A Is the Critical Cytokine for Liver and Spleen Amyloidosis in Inflammatory Skin Disease
Source: Int J Mol Sci. 2022 May 20;23(10):5726. doi: 10.3390/ijms23105726 (PMC9147816; doi:10.3390/ijms23105726)
Supplement: Supplementary file 1 [file ijms-23-05726-s001.zip]

Archive with 1 entries (1 files):
- ijms-1679314-supplementary.pptx
